# Supplementary material for: Boolean implication analysis of single-cell data predicts retinal cell type markers
Source: BMC Bioinformatics. 2022 Sep 16;23:378. doi: 10.1186/s12859-022-04915-4 (PMC9482279; doi:10.1186/s12859-022-04915-4)
Supplement: Supplementary file 2 — Additional file 2. High confidence markers in single-cell validation datasets. [file 12859_2022_4915_MOESM2_ESM.xlsx]

## Sheet: Sheet1
Table Title	High confidence markers in single-cell validation datasets
Legend	GSE148077 and the Lu 2020 dataset are large single-cell RNA-seq datasets used to validate putative rod and cone markers from Boolean implication analysis. These values were used to generate plots in Supplementary Figure 2. Two-sample t-tests (unequal variances) were conducted between groups.
GSE148077 (Peng 2020 Dataset)
WWC1
average in 7073 rods	0.356607
average in 1997 cones	0.489441
average in 9070 PRs	0.385854
average in 77181 retina excluding PRs	0.092316
average in 84254 retina excluding cones	0.114503
T test between cones and rods	statistic=3.298355945265577	pvalue=0.0009843911622710968
T test between cones and rest of retina	statistic=10.199502397728665	pvalue=7.477248126860967e-24
T test between PRs and rest of retina	statistic=18.945771646606513	pvalue=1.320143990915701e-78
percentage of WWC1-high cells in cones	0.0826239
percentage of WWC1-high cells in rods	0.0615015
CASZ1
average in 7073 rods	1.68682
average in 1997 cones	1.42471
average in 9070 PRs	1.62911
average in 77181 retina excluding PRs	0.199999
average in 79178 retina excluding rods	0.230888
T test between rods and cones	statistic=3.9343123813563445	pvalue=8.513262505508501e-05
T test between rods and rest of retina	statistic=44.53800904708767	pvalue=0.0
T test between PRs and rest of retina	statistic=49.93164756327919	pvalue=0.0
PPEF2
average in 7073 rods	1.43974
average in 1997 cones	1.2667
average in 9070 PRs	1.40164
average in 77181 retina excluding PRs	0.0242749
average in 79178 retina excluding rods	0.055611
T test between rods and cones	statistic=2.7215863002658542	pvalue=0.006530922018785299)
T test between rods and rest of retina	statistic=44.926931659136	pvalue=0.0
T test between PRs and rest of retina	statistic=51.08144677771098	pvalue=0.0
Lu 2020 Dataset
WWC1
Human embryonic retina (GSE116106)
average in 6995 rods	0.182668
average in 522 cones	0.0951239
average in 7517 PRs	0.176588
average in 31807 retina excluding PRs	0.12207
average in 38802 retina excluding cones	0.132994
T test between cones and rods	statistic=-2.590329764582753	pvalue=0.009794823800151556
T test between cones and rest of retina	statistic=-1.1857940634061916	pvalue=0.2362247566871612
T test between PRs and rest of retina	statistic=4.489952343418671	pvalue=7.202859991646414e-06
Adult retinal cells (GSE138002)
average in 10775 rods	0.27422
average in 6363 cones	0.188969
average in 17138 PRs	0.242568
average in 54711 retina excluding PRs	0.190645
average in 65486 retina excluding cones	0.204396
T test between cones and rods	statistic=-4.8351555140626665	pvalue=1.3434923813562548e-06
T test between cones and rest of retina	statistic=-1.1264436038558903	pvalue=0.2600127691435745)
T test between PRs and rest of retina	statistic=5.2246473873787025	pvalue=1.7582397198057092e-07
Human neonatal retina (GSE122970)
average in 4905 rods	0.163313
average in 20 cones	0
average in 4925 PRs	0.16265
average in 2455 retina excluding PRs	0.175672
average in 7360 retina excluding cones	0.167435
T test between cones and rods	statistic=-11.833380934048233	pvalue=7.096009986976095e-32
T test between cones and rest of retina	statistic=-14.68996552923708	pvalue=3.579243718491561e-48
T test between PRs and rest of retina	statistic=-0.5332328296615038	pvalue=0.5938973716891784
PPEF2
Human embryonic retina (GSE116106)
average in 6995 rods	0.0771773
average in 522 cones	0.0430437
average in 7517 PRs	0.0748069
average in 31807 retina excluding PRs	0.0263398
average in 32329 retina excluding rods	0.0266095
T test between rods and cones	statistic=1.4885687555548224	pvalue=0.13707041216426472
T test between rods and rest of retina	statistic=6.148414727287213	pvalue=8.198750837116239e-10
T test between PRs and rest of retina	statistic=6.182010434652585	pvalue=6.610705825666138e-10
Adult retinal cells (GSE138002)
average in 10775 rods	0.78572
average in 6363 cones	0.166055
average in 17138 PRs	0.555651
average in 54711 retina excluding PRs	0.18827
average in 61074 retina excluding rods	0.185956
T test between rods and cones	statistic=26.367760261791226	pvalue=3.8594953928312e-150
T test between rods and rest of retina	statistic=29.5418196665685	pvalue=4.182158501643357e-185
T test between PRs and rest of retina	statistic=25.757943235130345	pvalue=4.3623292457745953e-144
Human neonatal retina (GSE122970)
average in 4905 rods	1.83845
average in 20 cones	2.14411
average in 4925 PRs	1.83969
average in 2455 retina excluding PRs	1.75287
average in 2475 retina excluding rods	1.75603
T test between rods and cones	statistic=-0.4538321720109675	pvalue=0.6550537848146862
T test between rods and rest of retina	statistic=1.1894839076647674	pvalue=0.23430523815955379
T test between PRs and rest of retina	statistic=1.2509051899866006	pvalue=0.21102770823412506
CASZ1
Human embryonic retina (GSE116106)
average in 6995 rods	0.834583
average in 522 cones	0.772145
average in 7517 PRs	0.830247
average in 31807 retina excluding PRs	0.643795
average in 32329 retina excluding rods	0.645867
T test between rods and cones	statistic=0.7020350583498185	pvalue=0.48292657626849445
T test between rods and rest of retina	statistic=7.235235625117493	pvalue=5.005931631856866e-13
T test between PRs and rest of retina	statistic=7.375722157282639	pvalue=1.757973186201244e-13
Adult retinal cells (GSE138002)
average in 10775 rods	0.921119
average in 6363 cones	0.629866
average in 17138 PRs	0.812982
average in 54711 retina excluding PRs	0.6624
average in 61074 retina excluding rods	0.65901
T test between rods and cones	statistic=9.329511729025961	pvalue=1.2081547049777184e-20
T test between rods and rest of retina	statistic=11.740233997637203	pvalue=1.125206406246736e-31
T test between PRs and rest of retina	statistic=8.51949502667819	pvalue=1.6866667326279944e-17
Human neonatal retina (GSE122970)
average in 4905 rods	1.1337
average in 20 cones	1.56857
average in 4925 PRs	1.13546
average in 2455 retina excluding PRs	1.14571
average in 2475 retina excluding rods	1.14913
T test between rods and cones	statistic=-0.6935083233680212	pvalue=0.49633356711407106
T test between rods and rest of retina	statistic=-0.263298142532861	pvalue=0.7923317208096511
T test between PRs and rest of retina	statistic=-0.17460621769161586	pvalue=0.8613962576755284
