# Supplementary material for: Boolean implication analysis of single-cell data predicts retinal cell type markers
Source: BMC Bioinformatics. 2022 Sep 16;23:378. doi: 10.1186/s12859-022-04915-4 (PMC9482279; doi:10.1186/s12859-022-04915-4)
Supplement: Supplementary file 3 — Additional file 3. Comparison of Boolean implication analysis with known markers of retinal cell types. [file 12859_2022_4915_MOESM3_ESM.xlsx]

## Sheet: Sheet1
Table Title	Comparison of Boolean implication analysis with known markers of retinal cell types
Legend	For each cell type displapyed in Figure 2, we have listed the marker genes provided by the CellMarker database, our literature search and their intersection with our analysis. We also list other published RPE gene signatures and compare them with our analysis. Abbreviations: RGC - retinal ganglion cells, RPE - retinal pigment epithelium.
Cell type	CellMarker 2.0 Database	Literature Search	Markers from database/literature in Boolean implication analysis
Rods	PDE6A RHO GNAT1 CNGA1 GNGT1 NR2E3 NRL PPEF2 SAG	NRL NR2E3 CNGA1 RGS9 CNGB1 RHO GNAT1 ROM1 GNGT1 GRK1 SAG PDE6B PDE6G	CNGA1 CNGB1 RGS9 GNGT1 PDE6G NR2E3 PDE6B SAG NRL ROM1 PPEF2 GNAT1 RHO
Cones	ARR3 GNAT2 OPN1SW PDE5H ARR3 GNGT2 GUCA1A GUCA1B GUCA1C OPN1LW OPN1MW PDE6C PDE6H	ARR3 GNAT2 GNB3 GNGT2 PDE6H CRX PRDM1 RXRG THRB	GNAT2 ARR3 RXRG GNGT2
RGC	ALCAM CNTN2 EBF1 EBF3 GAP43 NEFM NRN1 POU4F2 SNCG	POU4F1 POU4F2 ISL1 RBPMS SNCG	POU4F2 ISL1 EBF1 SNCG
RPE	VEGFA TIMP3 TTR TYR TYRP1 SERPINF1 RPE65 RBP1 RGR RLBP1 PLTP PMEL HNRNPH1 ENPP2 CRABP1 CRYAB CST3 CSTV BEST1	ALDH1A3 RLBP1 RPE65 SLC6A20 RGR BEST1 TYRP1 TTLL4 PMEL	RPE65
Other RPE Signatures	Gene Signature	Intersection with Boolean analysis
Liu et al. 2019	RPE65 ABCA4 CA14 PLD5 TTLL4 SLC6A20 LRAT SLC45A2 SLC2A12 STRIP2 SLC4A2 TYRP1 TRPM3 RGR BEST1 TYR MFRP RDH5 DCT OTX2 RLBP1 BCMO1 RAX CRX SLC16A8	RPE65
Strunnikova et al. 2010	ADAM9 ADCY9 AHR ALDH1A3 ANKRD12 APLP1 ARL6IP1 ARMC9 ASAH1 ATF1 BAT2D1 BCLAF1 BDH2 BEST1 BHLHB3 BMP4 C1orf108 C20orf19 CALU CDH1 CDH3 CDO1 CHRNA3 CLCN4 COL8A2 COX15 CRIM1 CRX CSPG5 CTBP2 CYP20A1 DAP3 DCT DCUN1D4 DEGS1 DHPS DIXDC1 DMXL1 DNAJB14DUSP4 DZIP1 EFEMP1 EFHC1 EID1 ENPP2 FADS1 FAM18B FGFR2 FOXD1 FRZB GAS1 GEM GJA1 GOLPH3L GPM6B GPNMB GPR143 GRAMD3 GULP1 HSP90B1 IFT74 IGF2BP2 ITGAV ITM2B KLH…	RPE65 DIXDC1
Liao et al. 2010	PAX6 MITF OTX2 PEDF BEST1 ZO1 RPE65 RGR LRAT CRALBP	RPE65
